# Supplementary material for: Addressing Current Challenges in OSL Dosimetry Using MgB4O7:Ce,Li: State of the Art, Limitations and Avenues of Research
Source: Materials (Basel). 2023 Apr 12;16(8):3051. doi: 10.3390/ma16083051 (PMC10142933; doi:10.3390/ma16083051)
Supplement: Supplementary file 1 [file materials-16-03051-s001.zip]

Archive with 1 entries (1 files):
- materials-2283087-supplementary.pdf
